# Supplementary material for: Characterization of Listeria monocytogenes Strains Isolated in Palermo (Sicily and Italy) during the Years 2018–2020 from Severe Cases of Listeriosis
Source: Antibiotics (Basel). 2024 Jan 6;13(1):57. doi: 10.3390/antibiotics13010057 (PMC10812810; doi:10.3390/antibiotics13010057)
Supplement: Supplementary file 1 [file antibiotics-13-00057-s001.zip]

Archive with 1 entries (1 files):
- antibiotics-2727130-supplementary.pdf
